# Supplementary material for: Antibody-guided in vivo imaging of Aspergillus fumigatus lung infections during antifungal azole treatment
Source: Nat Commun. 2021 Mar 17;12:1707. doi: 10.1038/s41467-021-21965-z (PMC7969596; doi:10.1038/s41467-021-21965-z)
Supplement: Supplementary file 4 — Source Data [file 41467_2021_21965_MOESM4_ESM.xls]

## Sheet: Fig 1
Panel D: Progress of fungal load over time
	Depletion method:
Time post infection:	PBS-Af (1)	PBS-Af (2)	PBS-Af (3)	Gr1-Af (1)	Gr1-Af (2)	Gr1-Af (3)	Iso-Af
30 min	0.2164	0.1301	0.641	0.362	0.9611	0.5234	0.088
6 h	0.8847	0.9518	-	1.0689	2.9626	2.7407	0.7517
24 h	0.1126	0.0955	0.1146	7.231	6.8711	4.3208	-
48 h	0.0003	0.0007	0.0027	12.7027	16.7098	11.6136	0.0007

## Sheet: Fig 2
Panel C: in vivo PET quantification in % ID/cc
24h p.i. in vivo PET:
Ctrl	8.73	7.5	4.88	6.37
A. fumigatus	9.21	10.12	12.76	8
A. f., VCZ (24h)	9.41	11.73	8.46	-
48h p.i. in vivo PET
Ctrl	7.96	7.02	7.55	3.81	5.94
A. fumigatus	10.26	10.52	13.6	9.91	-
A. f., VCZ (24h)	13.74	15.08	10	-	-
Panel D: ex vivo Biodistribution in % ID/g
	Group
Organ	Ctrl					A. fumigatus				A. f., VCZ (24h)
Blood	20.93	19.72	16.11	-	21.98	23.3793	33.6069	34.4145	36.2388	33.3682	37.2207	38.7002
Heart	2.09	1.93	1.36	1.93	3.21	3.76774	4.10116	6.56867	6.0226	5.31127	5.1368	5.73045
Lungs	5.12	3.52	2.15	4.96	3.69	39.3989	36.131	49.7313	28.3564	50.5481	52.7018	20.6176
Liver	8.17	6.98	8.42	21.02	13.31	7.9122	11.1326	11.9796	11.5158	11.7238	9.18614	5.89124
Spleen	8.47	6.86	6.59	11.25	9.33	17.0259	22.5745	23.5801	25.4501	30.4242	23.5598	16.9776
Muscle	1.54	1.34	1.37	1.61	1.33	3.34469	2.58372	2.68767	2.66099	1.93374	2.20461	2.75524

## Sheet: Fig 4
Panel A: Infection/Lung in PET at 48 h (in %)
	Group
Threshold	Ctrl		A. fumigatus		A.f., VCZ (24h)
0.05	15	77.5	74.6	99.4	93.6	82.6	92.1
0.1	0	6.4	57.4	63.7	61.3	45.5	53.9
0.15	0	0	25.8	18.7	31.8	11.6	20.4
0.2	0	0	3	0	3.7	0	0
Panel B: Infection/Lung in LSFM (in %)
	Group
	Ctrl		A. fumigatus		A.f., VCZ (24h)
Volume A. fumigatus	0	0	27.25	14.27	27.99	4.97	24.88
Volume hJF5-DL650	0	0	26.02	12.21	29.07	10.07	20.09
Panel C: Colocalisation of hJF5 and A. fumigatus (in%)
	Group
	A. fumigatus		A.f., VCZ (24h)
Colocalisation	87	76	81	35	90
Panel D: Correlation of A. fumigatus hJF5-DL650 quantification
	% Volume	% Volume
Group	A. fumigatus	hJF5-DL650
A. fumigatus	27.25	26.02
	14.27	12.21
A.f., VCZ (24h)	27.99	29.07
	4.97	10.07
	24.88	20.09
Panel E: Correlation of h-JF5-DL650/64Cu-hJF5 (15%) quantification
	% Volume	% Volume
Group	hJF5-DL650	64Cu-hJF5
A. fumigatus	26.02	25.8
	12.21	18.7
A.f., VCZ (24h)	29.07	31.8
	10.07	11.6
	20.09	20.4

## Sheet: Fig 5
Panel C: in vivo PET quantification
24h p.i. in vivo PET:
A. fumigatus	9.21	10.12	12.76	8	9.44	9.39
A.f., VCZ (24h)	9.41	11.73	8.46	8.9	8.85	9.73
A.f., VCZ (3h+24h)	8.75	8.74	7.51	8.11
48h p.i. in vivo PET:
A. fumigatus	10.26	10.52	13.6	9.91	13.16	11.68
A.f., VCZ (24h)	13.74	15.08	10	12.02	9.49	11
A.f., VCZ (3h+24h)	6.71	7.98	7.29	7.06
Panel D: Infection/Lung in PET
At 24h: Volume/Lung in %
	Group
Threshold	A. fumigatus						A.f., VCZ (24h)						A.f., VCZ (3h+24h)
0.05	97.9	98.9	99.9	95.8	93.9	97	98.1	99.7	97.5	91.4	88.8	94.4	97.3	97.4	88.1	89.1
0.1	34.1	43.7	75.6	16.9	41.8	41.7	38.9	63	20.7	36.9	35	47.8	28.2	25.2	14.1	21.2
0.15	4	7.8	28	0	3.9	0.3	1.9	21.6	2.2	0.2	3.3	3.4	1.6	4.9	1.1	1.8
0.2	0	0.9	2.3	0	0	0	0	0	0	0	0	0	0	0	0	0
At 48h: Volume/Lung in %
	Group
Threshold	A. fumigatus						A.f., VCZ (24h)						A.f., VCZ (3h+24h)
0.05	96.4	99.1	98.2	97.1	74.6	99.4	99	99.3	99.1	93.6	82.6	92.1	78.2	97.2	80.6	78.4
0.1	47.9	52.6	78.6	48.9	57.4	63.7	79.1	76.8	50.2	61.3	45.5	53.9	4.7	13.9	13	11.5
0.15	9.5	7.9	38.4	2.3	25.8	18.7	37.9	47.4	2.8	31.8	11.6	20.4	0	0.3	0	0
0.2	1.4	0.5	7.4	0	3	0	7	22.5	0	3.7	0	0	0	0	0	0

## Sheet: Supp Fig 2
Binding affinity of conjugated antibodies
hJF5					NODAGA-hJF5					NODAGA-hJF5-DyLight650
mg/ml	normalized OD	OD			mg/ml	normalized OD	OD			mg/ml	normalized OD	OD
0.00100857	0.995917	0.0309203			0.001	1	0.00639465			0.00095858	0.993649	0.0087636
0.00050429	0.972192	0.0476566			0.0005	0.998846	0.00254825			0.00047929	1	0.00157009
0.00025214	0.993401	0.0217896			0.00025	0.940116	0.00608213			0.00023964	0.956079	0.0042149
0.00012607	1	0.0359905			0.000125	0.893839	0.0189916			0.00011982	0.906818	0.00543249
6.3036e-05	0.966106	0.0562425			6.25e-05	0.877997	0.016227			5.9911e-05	0.836201	0.00649446
3.1518e-05	0.886559	0.0521507			3.125e-05	0.778952	0.0123806			2.9956e-05	0.677284	0.0142478
1.5759e-05	0.720582	0.0707787			1.5625e-05	0.626802	0.0311559			1.4978e-05	0.476814	0.0133892
7.8795e-06	0.412252	0.0320714			7.8125e-06	0.476432	0.0100247			7.4889e-06	0.299022	0.00685171
3.9397e-06	0.208966	0.0271236			3.9063e-06	0.28678	0.0211072			3.7445e-06	0.154833	0.00398485
1.9699e-06	0.0778593	0.00756686			1.9531e-06	0.163575	0.0273335			1.8722e-06	0.0770481	0.00787901
9.8493e-07	0.0288418	0.003943			9.7656e-07	0.0812854	0.00562537			9.3611e-07	0.0381066	0.00301505
0	0.0118179	0.00249702			0	0	0.00363005			0	-5.1024e-05	0.00169713

## Sheet: Supp Fig 6
Ex vivo Biodistribution (corresponding to the animals presented in Fig 5)
	Group
Organ	A. fumigatus						A.f., VCZ (24h)						A.f., VCZ (3h+24h)
Blood	23.3793	33.6069	34.4145	36.2388	11.83	18.36	33.3682	37.2207	38.7002	11.38	14.59	9.45	30.9941	37.742	36.1779	34.356
Heart	3.76774	4.10116	6.56867	6.0226	1.63	2.18	5.31127	5.1368	5.73045	2.27	1.96	1.55	3.71637	5.88337	4.84908	4.54431
Lungs	39.3989	36.131	49.7313	28.3564	34.99	21.54	50.5481	52.7018	20.6176	30.67	35.86	21.24	5.80939	13.9247	20.0514	11.2299
Liver	7.9122	11.1326	11.9796	11.5158	30.58	21.37	11.7238	9.18614	5.89124	27.66	27.77	38.3	7.4667	10.3961	4.66707	5.00491
Spleen	17.0259	22.5745	23.5801	25.4501	15.25	15.53	30.4242	23.5598	16.9776	14.76	10.53	11.24	12.7608	12.9631	19.4111	10.9483
Muscle	3.34469	2.58372	2.68767	2.66099	1.21	1.35	1.93374	2.20461	2.75524	1.18	1.29	0.97	2.15439	2.99072	2.88933	2.56597
